# Supplementary material for: Cryo-EM structure of transcription termination factor Rho from Mycobacterium tuberculosis reveals bicyclomycin resistance mechanism
Source: Commun Biol. 2022 Feb 9;5:120. doi: 10.1038/s42003-022-03069-6 (PMC8828861; doi:10.1038/s42003-022-03069-6)
Supplement: Supplementary file 4 — Supplementary Data 1 [file 42003_2022_3069_MOESM4_ESM.xlsx]

## Sheet: Data used for graphs
Fig3C
Termination efficiency (%)
	MtbRh-WT				M495L
BCM (µM)	n1	n2		BCM (µM)	n1	n2
0	63.75	65.54		0	84.88	82.27
30	56.41	57.42		20	62.1	50.76
50	53.82	61.8		40	45.58	33.49
100	50.05	54.55		60	42.18	31.32
150	52.12	62.07		80	33.91	23.39
300	40.01	25.53		100	28.41	26.82
500	19.97	17.64		150	22.08	21.99
700	0.8	10.52		200	18.72	15.76
750	17.63	4.17		750	3.57	1.6
Fig4A
Duplex unwinding
	EcRho			MtbRho-WT			M495L
Time (min)	n1	n2	n3	n1	n2	n3	n1	n2	n3
0	0	0.0039026	0	0	0	0.01	0	0	0
1	0.386558	0.419882	0.411178	0	0	0.04	0.14	0.11	0.08
2	0.605588	0.650592	0.60618	0	0	0.03	0.17	0.12	0.14
5	0.86377	0.872189	0.846917	0.01	0	0.04	0.24	0.3	0.21
10	0.91365	0.916051	0.909954	0.01	0.01	0.04	0.41	0.41	0.4
15	0.926228	0.932992	0.91266	0.02	0.01	0.05	0.51	0.62	0.5
20	0.932917	0.937703	0.921201	0.02	0	0.06	0.6	0.71	0.58
30	0.942367	0.943113	0.931254	0.02	0.02	0.05	0.72	0.82	0.7
40	0.949299	0.950121	0.939027	0.02	0.02	0.06	0.77	0.88	0.75
60	0.956757	0.958383	0.951012	0.03	0.03	0.05	0.86	0.93	0.87
Fig4B
NTPase (NTP hydrolyzed per hex.s)
		n1	n2	n3	n4	n5
EcRho	ATP	102.8	110.3	98.33	-	-
MtbRho-WT	ATP	34.7	38	35	47.1	31.4
	CTP	0.96	0.58	0.77	-	-
	GTP	20.15	22.35	26.7	-	-
	UTP	13.9	14.83	11	-	-
M495L	ATP	104.33	109.13	105.96	102.08	-
	CTP	108.49	91.91	86.94	87.42	100.88
	GTP	115.62	164.27	137.9	142.225	115.54
	UTP	72.31	83.37	109.2	-	-
